# Supplementary material for: SIRT2 promotes base excision repair by transcriptionally activating OGG1 in an ATM/ATR-dependent manner
Source: Nucleic Acids Res. 2024 Mar 30;52(9):5107–20. doi: 10.1093/nar/gkae190 (PMC11109957; doi:10.1093/nar/gkae190)
Supplement: gkae190_Supplemental_Files [file gkae190_supplemental_files.zip]

Archive with 2 entries (2 files):
- Supplementary Material-R1-V6.docx
- supplementary materials and figures-R1.pdf
